# Supplementary material for: Improving Reporter Gene Assay Methodology for Evaluating the Ability of Compounds to Restore P53 Activity
Source: Int J Mol Sci. 2022 Nov 10;23(22):13867. doi: 10.3390/ijms232213867 (PMC9694221; doi:10.3390/ijms232213867)
Supplement: Supplementary file 1 [file ijms-23-13867-s001.zip]

Archive with 1 entries (1 files):
- ijms-1876586-supplementary.pdf
